# Supplementary material for: Perceived Experiences of Families of Children with Unilateral Cerebral Palsy in the Implementation of a Task-Specific Intervention in the Home Environment with an Upper Limb Splint: A Qualitative Study
Source: Children (Basel). 2024 Oct 15;11(10):1242. doi: 10.3390/children11101242 (PMC11505963; doi:10.3390/children11101242)
Supplement: Supplementary file 1 [file children-11-01242-s001.zip]

Archive with 1 entries (1 files):
- children-3245560-supplementary.pdf
